# Supplementary material for: Promoting physical activity in glioma patients: Insights from Dutch healthcare professionals
Source: Neurooncol Pract. 2026 Feb 27;13(4):685–93. doi: 10.1093/nop/npag020 (PMC13365158; doi:10.1093/nop/npag020)
Supplement: npag020_Supplementary_Data [file npag020_supplementary_data.zip]

Archive with 5 entries (5 files):
- Supplementary figure captions.docx
- Supplementary health care survey_clean.docx
- Supplementary figure 1.tiff
- Supplementary figure 2.tiff
- Supplementary figure 3.tiff
